# Supplementary material for: Zinc Oxide Nanoparticles Protected with Terpenoids as a Substance in Redox Imbalance Normalization in Burns
Source: Pharmaceuticals (Basel). 2021 May 21;14(6):492. doi: 10.3390/ph14060492 (PMC8224349; doi:10.3390/ph14060492)
Supplement: Supplementary file 1 [file pharmaceuticals-14-00492-s001.zip]

Archive with 1 entries (1 files):
- pharmaceuticals-1200294-supplementary.pdf
